# Supplementary material for: A recurrence-based approach for validating structural variation using long-read sequencing technology
Source: Gigascience. 2017 Jul 19;6(8):1–9. doi: 10.1093/gigascience/gix061 (PMC5737365; doi:10.1093/gigascience/gix061)
Supplement: Supplement Materials [file gix061_supp.zip]

Archive with 2 entries (2 files):
- supplementary_figures.docx
- supplementary_tables.xlsx
